# Supplementary material for: Poor Oral Health Linked with Higher Risk of Alzheimer’s Disease
Source: Brain Sci. 2023 Nov 7;13(11):1555. doi: 10.3390/brainsci13111555 (PMC10669972; doi:10.3390/brainsci13111555)
Supplement: Supplementary file 1 [file brainsci-13-01555-s001.zip]

Archive with 1 entries (1 files):
- brainsci-2698014-supplementary.pdf
